# Supplementary material for: Strategies to Address Difficult Venous Access in Blood Sampling: A Comprehensive Meta-Analysis
Source: Medicina (Kaunas). 2026 Mar 23;62(3):604. doi: 10.3390/medicina62030604 (PMC13027773; doi:10.3390/medicina62030604)
Supplement: Supplementary file 1 [file medicina-62-00604-s001.zip]

Archive with 1 entries (1 files):
- medicina-4077961-supplementary-Table S1.pdf
